# Supplementary material for: Human breast microbiome correlates with prognostic features and immunological signatures in breast cancer
Source: Genome Med. 2021 Apr 16;13:60. doi: 10.1186/s13073-021-00874-2 (PMC8052771; doi:10.1186/s13073-021-00874-2)
Supplement: Supplementary file 2 — Additional file 2: Table S1. Differentially abundant bacterial taxa according to clinicopathologic features (tissue type, TNM stage, histologic grade, histology). [file 13073_2021_874_MOESM2_ESM.xls]

## Sheet: Diff abundance - Tissue type
Differentially abundant bacterial taxon	HealthyCtrl: mean rel. freq. (%)	HealthyCtrl: std. dev. (%)	HighRisk: mean rel. freq. (%)	HighRisk: std. dev. (%)	TumorAdjacentNormal: mean rel. freq. (%)	TumorAdjacentNormal: std. dev. (%)	Tumor: mean rel. freq. (%)	Tumor: std. dev. (%)	P-value (corrected)	Effect size
ASV23_Bacteria_Actinobacteria_Actinobacteria_Propionibacteriales_Propionibacteriaceae_Propionibacterium_NA	17.0752	26.6133	9.89511	9.63072	6.70389	19.6965	2.59757	11.2435	1.55e-11	0.0651961
ASV5_Bacteria_Firmicutes_Bacilli_Bacillales_Staphylococcaceae_Staphylococcus_NA	8.31191	15.4703	2.78487	7.04921	3.66805	8.90476	1.96129	7.38432	3.3e-07	0.0449069
ASV114_Bacteria_Proteobacteria_Betaproteobacteria_Burkholderiales_Comamonadaceae_Comamonas_NA	0	0	1.99809	6.92159	0	0	0	0	3.25e-06	0.0744875
ASV180_Bacteria_Proteobacteria_Betaproteobacteria_Burkholderiales_Comamonadaceae_Malikia_NA	0	0	0.971215	3.36439	0	0	0	0	3.25e-06	0.0744875
ASV261_Bacteria_Bacteroidetes_Bacteroidia_Bacteroidales_Rikenellaceae_Rikenellaceae_RC9_gut_group_NA	0	0	0.371396	1.28655	0	0	0	0	3.25e-06	0.0744875
ASV284_Bacteria_Proteobacteria_Gammaproteobacteria_Enterobacteriales_Enterobacteriaceae_Erwinia_NA	0	0	0.602804	2.08818	0	0	0	0	3.25e-06	0.0744875
ASV336_Bacteria_Verrucomicrobia_Verrucomicrobiae_Verrucomicrobiales_Verrucomicrobiaceae_Verrucomicrobium_NA	0	0	0.327611	1.13488	0	0	0	0	3.25e-06	0.0744875
ASV339_Bacteria_Firmicutes_Bacilli_Lactobacillales_Leuconostocaceae_Leuconostoc_NA	0	0	3.10174	10.7447	0	0	0	0	3.25e-06	0.0744875
ASV395_Bacteria_Actinobacteria_Actinobacteria_Actinomycetales_Actinomycetaceae_Mobiluncus_NA	0	0	0.0345611	0.119723	0	0	0	0	3.25e-06	0.0744875
ASV98_Bacteria_Firmicutes_Clostridia_Clostridiales_Family_XI_Finegoldia_NA	1.22831	5.11356	1.85023	3.56967	0.0967559	0.908058	0.0194851	0.165111	4.55e-05	0.0515925
ASV164_Bacteria_Firmicutes_Bacilli_Lactobacillales_Carnobacteriaceae_Granulicatella_NA	0.199564	1.50667	0.679667	1.60092	0.158634	1.4453	0	0	8.74e-05	0.0128478
ASV41_Bacteria_Firmicutes_Bacilli_Lactobacillales_Streptococcaceae_Streptococcus_NA	2.91809	10.7437	7.77953	11.294	1.85294	6.28546	1.42912	6.63288	0.000415948	0.0244558
ASV227_Bacteria_Fusobacteria_Fusobacteriia_Fusobacteriales_Leptotrichiaceae_Leptotrichia_NA	0	0	1.59572	3.84016	0.088115	0.737778	0.00112798	0.0133465	0.000471304	0.0988182
ASV57_Bacteria_Firmicutes_Clostridia_Clostridiales_Family_XI_Anaerococcus_NA	2.91976	8.16042	2.53928	8.59367	0.874953	5.16915	0.462668	2.8079	0.000672978	0.0265927
ASV295_Bacteria_Bacteroidetes_Sphingobacteriia_Sphingobacteriales_Chitinophagaceae_Vibrionimonas_NA	0.057766	0.303662	0	0	0	0	0	0	0.000798089	0.0297521
ASV136_Bacteria_Firmicutes_Clostridia_Clostridiales_Ruminococcaceae_Ruminococcaceae_UCG-002_NA	0.200665	1.51499	0.516178	1.78809	0	0	0	0	0.00120377	0.0273563
ASV11_Bacteria_Firmicutes_Bacilli_Lactobacillales_Carnobacteriaceae_Atopostipes_NA	2.79062	12.882	6.11584	21.1859	7.78422	18.1203	4.78498	13.2483	0.00192474	0.0137768
ASV190_Bacteria_Firmicutes_Clostridia_Clostridiales_Ruminococcaceae_Ruminococcaceae_UCG-014_NA	0	0	0.311526	1.07916	0.00571993	0.0739178	0	0	0.00311095	0.0695918
ASV95_Bacteria_Proteobacteria_Betaproteobacteria_Burkholderiales_Comamonadaceae_Giesbergeria_NA	0	0	2.46863	8.55159	0.00196947	0.0254512	0	0	0.00311095	0.0744296
ASV67_Bacteria_Actinobacteria_Actinobacteria_Actinomycetales_Actinomycetaceae_Actinomyces_NA	0	0	1.06581	2.60575	0.199824	1.28885	0.00786451	0.0930541	0.00321543	0.0398212
ASV33_Bacteria_Bacteroidetes_Sphingobacteriia_Sphingobacteriales_Chitinophagaceae_Lacibacter_NA	0	0	0	0	2.79085	9.75507	0.977908	5.90463	0.00354511	0.0221993
ASV229_Bacteria_Proteobacteria_Gammaproteobacteria_Pasteurellales_Pasteurellaceae_Haemophilus_NA	0.183707	0.863324	0.455675	1.1507	0.039512	0.313058	0.203959	2.41327	0.00402402	0.004076
ASV13_Bacteria_Actinobacteria_Actinobacteria_Corynebacteriales_Dietziaceae_Dietzia_NA	0	0	0	0	2.75737	8.84098	2.62374	11.0962	0.00489346	0.0136229
ASV159_Bacteria_Firmicutes_Bacilli_Bacillales_Family_XI_Gemella_NA	0.0408348	0.308296	1.30692	3.68426	0.136588	1.10005	0.0733088	0.867401	0.00544994	0.0370418
ASV183_Bacteria_Firmicutes_Negativicutes_Selenomonadales_Veillonellaceae_Veillonella_NA	0.0956145	0.5393	1.46766	3.48327	0.695561	4.13306	0	0	0.00604214	0.0184221
ASV14_Bacteria_Proteobacteria_Betaproteobacteria_Burkholderiales_Alcaligenaceae_Kerstersia_NA	0	0	0	0	2.70646	10.1192	1.21929	6.27557	0.00882034	0.0175696
ASV94_Bacteria_Actinobacteria_Actinobacteria_Corynebacteriales_Corynebacteriaceae_Corynebacterium_1_NA	3.26797	9.68994	12.0636	28.6285	0.719524	4.23984	0.862813	5.13345	0.00934625	0.0727086
ASV131_Bacteria_Planctomycetes_Planctomycetacia_Planctomycetales_Planctomycetaceae_Gemmata_NA	0	0	0	0	0.220304	1.06405	0.0436443	0.516406	0.0102661	0.0152123
ASV130_Bacteria_Firmicutes_Bacilli_Bacillales_Bacillaceae_Amphibacillus_NA	0.815849	4.44251	0	0	0	0	0	0	0.0110293	0.0277842
ASV348_Bacteria_Firmicutes_Erysipelotrichia_Erysipelotrichales_Erysipelotrichaceae_Turicibacter_NA	0.0231944	0.122734	0	0	0	0	0	0	0.0110293	0.0293739
ASV362_Bacteria_Firmicutes_Clostridia_Clostridiales_Clostridiaceae_1_Clostridium_sensu_stricto_10_NA	0.377143	2.39781	0	0	0	0	0	0	0.0110293	0.0205327
ASV37_Bacteria_Proteobacteria_Gammaproteobacteria_Xanthomonadales_Nevskiaceae_Nevskia_NA	0.515836	2.7312	0	0	0	0	0	0	0.0110293	0.0293397
ASV48_Bacteria_Proteobacteria_Betaproteobacteria_Methylophilales_Methylophilaceae_Methylovorus_NA	0.623794	3.31492	0	0	0	0	0	0	0.0110293	0.0291319
ASV325_Bacteria_Firmicutes_Bacilli_Bacillales_Alicyclobacillaceae_Alicyclobacillus_NA	0.164509	0.884473	0.446775	1.54768	0	0	0.00551109	0.0652081	0.0133225	0.0432338
ASV231_Bacteria_Acidobacteria_Solibacteres_Solibacterales_Solibacteraceae_(Subgroup_3)_Bryobacter_NA	0.0565291	0.426785	0	0	0.158103	0.791859	0.06368	0.753471	0.0176498	0.00503178
ASV289_Bacteria_Bacteroidetes_Bacteroidia_Bacteroidales_Porphyromonadaceae_Odoribacter_NA	0.0361346	0.27281	0.42805	1.48281	0.00112309	0.0145135	0	0	0.0200856	0.0651627
ASV256_Bacteria_Bacteroidetes_Bacteroidia_Bacteroidales_Rikenellaceae_Alistipes_NA	0	0	0.396576	1.37378	0.0421198	0.46935	0	0	0.0202424	0.0306947
ASV312_Bacteria_Firmicutes_Negativicutes_Selenomonadales_Acidaminococcaceae_Phascolarctobacterium_NA	0	0	0.044064	0.152642	0.0176081	0.1811	0	0	0.0210621	0.00760047
ASV176_Bacteria_Firmicutes_Bacilli_Lactobacillales_Streptococcaceae_Lactococcus_NA	1.18848	8.97285	0.794905	2.75363	0.0961538	1.24258	0	0	0.0217584	0.0132928
ASV223_Bacteria_Bacteroidetes_Sphingobacteriia_Sphingobacteriales_Sphingobacteriaceae_Sphingobacterium_NA	0	0	0.0987459	0.342066	0.0976542	0.645731	0	0	0.0302999	0.012492
ASV110_Bacteria_Proteobacteria_Alphaproteobacteria_Rhodobacterales_Rhodobacteraceae_Tabrizicola_NA	0	0	0	0	0.31768	1.86198	0.118135	1.3978	0.0330841	0.00696515
ASV1_Bacteria_Proteobacteria_Gammaproteobacteria_Enterobacteriales_Enterobacteriaceae_Esherichica/Shigella_NA	3.30464	13.9135	2.40349	4.62964	0.79272	4.70215	1.45641	9.64203	0.0330926	0.00991213
ASV178_Bacteria_Firmicutes_Clostridia_Clostridiales_Ruminococcaceae_Subdoligranulum_NA	0.673543	3.15817	0	0	0.125778	1.34364	0	0	0.0331625	0.0215642
ASV34_Bacteria_Proteobacteria_Alphaproteobacteria_Rhodospirillales_Rhodospirillales_Incertae_Sedis_Reyranella_NA	0	0	0	0	0.902176	3.41701	1.35153	6.68519	0.0339189	0.0103311
ASV15_Bacteria_Proteobacteria_Alphaproteobacteria_Sphingomonadales_Sphingomonadaceae_Sphingobium_NA	1.69888	7.30502	0	0	1.28724	8.14417	0.0736189	0.619961	0.0383799	0.0116374
ASV80_Bacteria_Proteobacteria_Betaproteobacteria_Burkholderiales_Comamonadaceae_Schlegelella_NA	3.65433	15.538	0	0	0.393039	4.03633	0.846476	5.77711	0.0434002	0.0221622
ASV153_Bacteria_Proteobacteria_Alphaproteobacteria_Rhizobiales_Bradyrhizobiaceae_Bosea_NA	0.0204692	0.154539	0	0	0.127538	0.824401	0	0	0.0461483	0.0120646
ASV36_Bacteria_Proteobacteria_Gammaproteobacteria_Pseudomonadales_Pseudomonadaceae_Thiopseudomonas_NA	0	0	0	0	1.78524	9.93007	0.535447	4.54884	0.047815	0.0104103

## Sheet: Diff abundance - TNM stage
Differentially abundant bacterial taxon	Stage 0 or 1: mean rel. freq. (%)	Stage 0 or 1: std. dev. (%)	Stage 2: mean rel. freq. (%)	Stage 2: std. dev. (%)	Stage 3: mean rel. freq. (%)	Stage 3: std. dev. (%)	P-value (corrected)	Effect size
ASV19_Bacteria_Bacteroidetes_Bacteroidia_Bacteroidales_Porphyromonadaceae_Porphyromonas_NA	0.168525	1.11124	0	0	2.91436	8.48839	0.00637057	0.0801745
ASV33_Bacteria_Bacteroidetes_Sphingobacteriia_Sphingobacteriales_Chitinophagaceae_Lacibacter_NA	0.247936	1.62945	3.9598	12.0709	0	0	0.0163739	0.0657096
ASV83_Bacteria_Firmicutes_Clostridia_Clostridiales_Family_XI_Ezakiella_NA	0	0	0.194004	1.04474	0.966043	3.23629	0.0267358	0.0581071
ASV150_Bacteria_Fusobacteria_Fusobacteriia_Fusobacteriales_Fusobacteriaceae_Fusobacterium_NA	0.00839678	0.0732014	0	0	6.09312	23.4918	0.0331336	0.054761
ASV185_Bacteria_Actinobacteria_Actinobacteria_Micrococcales_Dermabacteraceae_Dermabacter_NA	0	0	0	0	0.0368107	0.147243	0.0416727	0.0511717
ASV18_Bacteria_Firmicutes_Bacilli_Bacillales_Bacillaceae_Virgibacillus_NA	0	0	0	0	4.13872	16.5549	0.0416727	0.0511717
ASV212_Bacteria_Actinobacteria_Actinobacteria_Actinomycetales_Actinomycetaceae_Flaviflexus_NA	0	0	0	0	0.0145907	0.0583629	0.0416727	0.0511717
ASV218_Bacteria_Firmicutes_Bacilli_Lactobacillales_Aerococcaceae_Globicatella_NA	0	0	0	0	0.273598	1.09439	0.0416727	0.0511717
ASV245_Bacteria_Firmicutes_Negativicutes_Selenomonadales_Veillonellaceae_Negativicoccus_NA	0	0	0	0	0.0174517	0.0698066	0.0416727	0.0511717
ASV262_Bacteria_Bacteroidetes_Flavobacteriia_Flavobacteriales_Flavobacteriaceae_Elizabethkingia_NA	0	0	0	0	0.272016	1.08807	0.0416727	0.0511717
ASV283_Bacteria_Actinobacteria_Actinobacteria_Actinomycetales_Actinomycetaceae_Arcanobacterium_NA	0	0	0	0	0.00672318	0.0268927	0.0416727	0.0511717
ASV30_Bacteria_Proteobacteria_Gammaproteobacteria_Enterobacteriales_Enterobacteriaceae_Budvicia_NA	0	0	0	0	0.289097	1.15639	0.0416727	0.0511717
ASV364_Bacteria_Deinococcus-Thermus_Deinococci_Thermales_Thermaceae_Meiothermus_NA	0	0	0	0	0.323019	1.29208	0.0416727	0.0511717
ASV393_Bacteria_Firmicutes_Bacilli_Bacillales_Paenibacillaceae_Brevibacillus_NA	0	0	0	0	2.2409	8.96359	0.0416727	0.0511717
ASV67_Bacteria_Actinobacteria_Actinobacteria_Actinomycetales_Actinomycetaceae_Actinomyces_NA	0	0	0	0	0.0652291	0.260917	0.0416727	0.0511717
ASV91_Bacteria_Firmicutes_Clostridia_Clostridiales_Ruminococcaceae_Fastidiosipila_NA	0	0	0	0	0.0537854	0.215142	0.0416727	0.0511717
ASV98_Bacteria_Firmicutes_Clostridia_Clostridiales_Family_XI_Finegoldia_NA	0	0	0	0	0.0954119	0.381648	0.0416727	0.0511717

## Sheet: Diff abundance - Hist grade
Differentially abundant bacterial taxon	Grade 1: mean rel. freq. (%)	Grade 1: std. dev. (%)	Grade 2: mean rel. freq. (%)	Grade 2: std. dev. (%)	Grade 3: mean rel. freq. (%)	Grade 3: std. dev. (%)	P-value (corrected)	Effect size
ASV210_Bacteria_Actinobacteria_Actinobacteria_Micromonosporales_Micromonosporaceae_Micromonospora_NA	1.04461	2.77898	0	0	0	0	0.000461672	0.111046
ASV62_Bacteria_Proteobacteria_Betaproteobacteria_Hydrogenophilales_Hydrogenophilaceae_Tepidiphilus_NA	0.672349	2.02836	0.512248	3.96786	0	0	0.00983462	0.010084
ASV11_Bacteria_Firmicutes_Bacilli_Lactobacillales_Carnobacteriaceae_Atopostipes_NA	13.154	21.8212	1.94763	8.9226	5.66252	13.1483	0.0122477	0.067154
ASV117_Bacteria_Proteobacteria_Alphaproteobacteria_Sphingomonadales_Erythrobacteraceae_Croceicoccus_NA	0.289855	1.1226	0	0	0	0	0.0220929	0.0556569
ASV123_Bacteria_Proteobacteria_Betaproteobacteria_Hydrogenophilales_Hydrogenophilaceae_Hydrogenophilus_NA	0.614262	2.37903	0	0	0	0	0.0220929	0.0556569
ASV157_Bacteria_Proteobacteria_Gammaproteobacteria_Enterobacteriales_Enterobacteriaceae_Mangrovibacter_NA	0.219216	0.849022	0	0	0	0	0.0220929	0.0556569
ASV160_Bacteria_Bacteroidetes_Bacteroidia_Bacteroidales_Porphyromonadaceae_Macellibacteroides_NA	0.0932836	0.361286	0	0	0	0	0.0220929	0.0556569
ASV167_Bacteria_Proteobacteria_Alphaproteobacteria_Rhodospirillales_Rhodospirillales_Incertae_Sedis_Elioraea_NA	0.364768	1.41274	0	0	0	0	0.0220929	0.0556569
ASV168_Bacteria_Firmicutes_Negativicutes_Selenomonadales_Veillonellaceae_Dialister_NA	0.597826	2.31537	0	0	0	0	0.0220929	0.0556569
ASV206_Bacteria_Proteobacteria_Gammaproteobacteria_Pasteurellales_Pasteurellaceae_Aggregatibacter_NA	0.344203	1.33309	0	0	0	0	0.0220929	0.0556569
ASV229_Bacteria_Proteobacteria_Gammaproteobacteria_Pasteurellales_Pasteurellaceae_Haemophilus_NA	1.79739	6.96124	0	0	0	0	0.0220929	0.0556569
ASV270_Bacteria_Actinobacteria_Actinobacteria_Micrococcales_Microbacteriaceae_Agrococcus_NA	0.543478	2.10488	0	0	0	0	0.0220929	0.0556569
ASV288_Bacteria_Proteobacteria_Alphaproteobacteria_Rhodospirillales_Acetobacteraceae_Craurococcus_NA	0.320322	1.2406	0	0	0	0	0.0220929	0.0556569
ASV291_Bacteria_Firmicutes_Clostridia_Clostridiales_Lachnospiraceae_Hungatella_NA	0.312872	1.21175	0	0	0	0	0.0220929	0.0556569
ASV304_Bacteria_Actinobacteria_Actinobacteria_Corynebacteriales_Corynebacteriaceae_Lawsonella_NA	0.11919	0.461619	0	0	0	0	0.0220929	0.0556569
ASV305_Bacteria_Firmicutes_Negativicutes_Selenomonadales_Veillonellaceae_Centipeda_NA	0.996377	3.85895	0	0	0	0	0.0220929	0.0556569
ASV330_Bacteria_Proteobacteria_Deltaproteobacteria_Myxococcales_Polyangiaceae_Labilithrix_NA	6.25	24.2061	0	0	0	0	0.0220929	0.0556569
ASV344_Bacteria_Firmicutes_Bacilli_Bacillales_Planococcaceae_Lysinibacillus_NA	0.178784	0.692428	0	0	0	0	0.0220929	0.0556569
ASV347_Bacteria_Firmicutes_Clostridia_Clostridiales_Lachnospiraceae_Sellimonas_NA	0.0363188	0.140662	0	0	0	0	0.0220929	0.0556569
ASV354_Bacteria_Firmicutes_Clostridia_Clostridiales_Eubacteriaceae_Acetobacterium_NA	0.512695	1.98566	0	0	0	0	0.0220929	0.0556569
ASV35_Bacteria_Firmicutes_Bacilli_Bacillales_Bacillaceae_Bacillus_NA	1.99642	7.73212	0	0	0	0	0.0220929	0.0556569
ASV398_Bacteria_Chlamydiae_Chlamydiae_Chlamydiales_Parachlamydiaceae_Candidatus_Protochlamydia_NA	0.00671923	0.0260235	0	0	0	0	0.0220929	0.0556569
ASV53_Bacteria_Proteobacteria_Gammaproteobacteria_Xanthomonadales_Xanthomonadaceae_Rudaea_NA	2.64328	10.2374	0	0	0	0	0.0220929	0.0556569
ASV92_Bacteria_Proteobacteria_Betaproteobacteria_Burkholderiales_Alcaligenaceae_Achromobacter_NA	0	0	0.13515	0.471899	0	0	0.038804	0.0437631

## Sheet: Diff abundance - Histology
Differentially abundant bacterial taxon	IDC: mean rel. freq. (%)	IDC: std. dev. (%)	ILC: mean rel. freq. (%)	ILC: std. dev. (%)	IDC+ILC: mean rel. freq. (%)	IDC+ILC: std. dev. (%)	Other: mean rel. freq. (%)	Other: std. dev. (%)	P-value (corrected)	Effect size
ASV62_Bacteria_Proteobacteria_Betaproteobacteria_Hydrogenophilales_Hydrogenophilaceae_Tepidiphilus_NA	0.0789847	0.797706	0	0	3.38693	9.31959	0	0	0.000899788	0.0991793
ASV113_Bacteria_Proteobacteria_Gammaproteobacteria_Pseudomonadales_Pseudomonadaceae_Azotobacter_NA	0	0	0	0	0.680676	2.04203	0	0	0.00442527	0.0935714
ASV141_Bacteria_Proteobacteria_Betaproteobacteria_Rhodocyclales_Rhodocyclaceae_Azospira_NA	0	0	0	0	0.523013	1.56904	0	0	0.00442527	0.0935714
ASV170_Bacteria_Proteobacteria_Alphaproteobacteria_Rhodobacterales_Rhodobacteraceae_Haematobacter_NA	0	0	0	0	0.176211	0.528634	0	0	0.00442527	0.0935714
ASV193_Bacteria_Proteobacteria_Gammaproteobacteria_Xanthomonadales_Xanthomonadaceae_Vulcaniibacterium_NA	0	0	0	0	0.232983	0.698949	0	0	0.00442527	0.0935714
ASV288_Bacteria_Proteobacteria_Alphaproteobacteria_Rhodospirillales_Acetobacteraceae_Craurococcus_NA	0	0	0	0	0.512515	1.53754	0	0	0.00442527	0.0935714
ASV291_Bacteria_Firmicutes_Clostridia_Clostridiales_Lachnospiraceae_Hungatella_NA	0	0	0	0	0.500596	1.50179	0	0	0.00442527	0.0935714
ASV297_Bacteria_Firmicutes_Clostridia_Clostridiales_Ruminococcaceae_Ruminococcaceae_UCG-013_NA	0	0	0	0	2.3348	7.00441	0	0	0.00442527	0.0935714
ASV304_Bacteria_Actinobacteria_Actinobacteria_Corynebacteriales_Corynebacteriaceae_Lawsonella_NA	0	0	0	0	0.190703	0.57211	0	0	0.00442527	0.0935714
ASV344_Bacteria_Firmicutes_Bacilli_Bacillales_Planococcaceae_Lysinibacillus_NA	0	0	0	0	0.286055	0.858164	0	0	0.00442527	0.0935714
ASV356_Bacteria_Proteobacteria_Betaproteobacteria_Hydrogenophilales_Hydrogenophilaceae_Thiobacillus_NA	0	0	0	0	0.92511	2.77533	0	0	0.00442527	0.0935714
ASV35_Bacteria_Firmicutes_Bacilli_Bacillales_Bacillaceae_Bacillus_NA	0	0	0	0	3.19428	9.58284	0	0	0.00442527	0.0935714
ASV400_Bacteria_Actinobacteria_Rubrobacteria_Rubrobacterales_Rubrobacteriaceae_Rubrobacter_NA	0	0	0	0	0.163934	0.491803	0	0	0.00442527	0.0935714
ASV58_Bacteria_Deinococcus-Thermus_Deinococci_Deinococcales_Deinococcaceae_Deinococcus_NA	0	0	0	0	6.82927	20.4878	0	0	0.00442527	0.0935714
ASV219_Bacteria_Bacteroidetes_Bacteroidia_Bacteroidales_Prevotellaceae_Prevotella_NA	0	0	0	0	2.67813	8.0344	1.00434	3.33103	0.0116157	0.0858574
ASV185_Bacteria_Actinobacteria_Actinobacteria_Micrococcales_Dermabacteraceae_Dermabacter_NA	0	0	0	0	0	0	0.0521485	0.172957	0.0131575	0.0767857
ASV18_Bacteria_Firmicutes_Bacilli_Bacillales_Bacillaceae_Virgibacillus_NA	0	0	0	0	0	0	5.86319	19.446	0.0131575	0.0767857
ASV192_Bacteria_Proteobacteria_Alphaproteobacteria_Caulobacterales_Caulobacteraceae_Phenylobacterium_NA	0	0	0	0	0	0	0.381455	1.26514	0.0131575	0.0767857
ASV231_Bacteria_Acidobacteria_Solibacteres_Solibacterales_Solibacteraceae_(Subgroup_3)_Bryobacter_NA	0	0	0	0	0	0	0.748239	2.48163	0.0131575	0.0767857
ASV279_Bacteria_Planctomycetes_Planctomycetacia_Planctomycetales_Planctomycetaceae_Planctomyces_NA	0	0	0	0	0	0	1.15385	3.82687	0.0131575	0.0767857
ASV320_Bacteria_Firmicutes_Negativicutes_Selenomonadales_Veillonellaceae_Anaeroglobus_NA	0	0	0	0	0	0	0.347222	1.15161	0.0131575	0.0767857
ASV377_Bacteria_Actinobacteria_Actinobacteria_Micrococcales_Micrococcaceae_Micrococcus_NA	0	0	0	0	0	0	8.33333	27.6385	0.0131575	0.0767857
ASV99_Bacteria_Bacteroidetes_Sphingobacteriia_Sphingobacteriales_Chitinophagaceae_Parasediminibacterium_NA	0	0	0	0	0	0	1.84859	6.13108	0.0131575	0.0767857
ASV42_Bacteria_Proteobacteria_Gammaproteobacteria_Pseudomonadales_Moraxellaceae_Alkanindiges_NA	1.54831	10.7362	0	0	0	0	12.0827	23.221	0.0157395	0.0681436
ASV129_Bacteria_Firmicutes_Clostridia_Clostridiales_Peptostreptococcaceae_Peptostreptococcus_NA	0	0	0.362319	1.40325	1.54791	4.64373	0	0	0.0226794	0.0846308
ASV210_Bacteria_Actinobacteria_Actinobacteria_Micromonosporales_Micromonosporaceae_Micromonospora_NA	0	0	0.471014	1.82423	0.917759	2.75328	0	0	0.0226794	0.0718581
ASV148_Bacteria_Firmicutes_Clostridia_Clostridiales_Ruminococcaceae_Faecalibacterium_NA	0	0	0.189753	0.734911	0.220264	0.660793	0	0	0.0234743	0.0624613
ASV8_Bacteria_Proteobacteria_Gammaproteobacteria_Xanthomonadales_Xanthomonadaceae_Stenotrophomonas_NA	0.0958426	0.580058	1.45375	4.32328	0	0	3.92992	13.0341	0.0436719	0.0684687
