# Supplementary material for: Human breast microbiome correlates with prognostic features and immunological signatures in breast cancer
Source: Genome Med. 2021 Apr 16;13:60. doi: 10.1186/s13073-021-00874-2 (PMC8052771; doi:10.1186/s13073-021-00874-2)
Supplement: Supplementary file 3 — Additional file 3: Table S2. Differentially expressed genes between tumor (n = 196) versus healthy control (n = 55) breast tissue. Inclusion criteria were |fold change| > 2 and FDR < 0.05. [file 13073_2021_874_MOESM3_ESM.xls]

## Sheet: DE results - Sample.Typetumor
Gene	Log2 fold change	std error (log2)	Lower confidence limit (log2)	Upper confidence limit (log2)	Linear fold change	Lower confidence limit (linear)	Upper confidence limit (linear)	Adjusted FDR	Gene.sets	probe.ID
CD36	-4.27	0.266	-4.8	-3.75	0.0517	0.036	0.0743	3.5e-43	Cell Fraction, Hemostasis, Integral To Membrane, Integral To Plasma Membrane, Intrinsic To Membrane, Intrinsic To Plasma Membrane, Membrane, Membrane Fraction, Membrane Part, Plasma Membrane, Plasma Membrane Part, Regulation Of Biological Quality, Response To External Stimulus, Response To Stress	NM_001001548.2:705
PPARG	-3.68	0.206	-4.08	-3.27	0.0782	0.0591	0.103	2.32e-50	Biopolymer Metabolic Process, Nucleobasenucleosidenucleotide And Nucleic Acid Metabolic Process, Positive Regulation Of Cell Differentiation, Regulation Of Developmental Process, Rna Metabolic Process, Signal Transduction, Transcription Dna Dependent	NM_015869.3:1035
CFD	-3.46	0.221	-3.89	-3.03	0.0908	0.0673	0.123	1.1e-41	Cellular Macromolecule Metabolic Process, Cellular Protein Metabolic Process, Endopeptidase Activity, Peptidase Activity, Protein Metabolic Process, Proteolysis, Serine Hydrolase Activity, Serine Type Endopeptidase Activity, Serine Type Peptidase Activity	NM_001928.2:859
PIGR	-3.15	0.579	-4.29	-2.02	0.113	0.0513	0.247	1.18e-06	Integral To Membrane, Integral To Plasma Membrane, Intrinsic To Membrane, Intrinsic To Plasma Membrane, Membrane, Membrane Part, Plasma Membrane, Plasma Membrane Part	NM_002644.2:215
MME	-2.97	0.209	-3.38	-2.56	0.128	0.0962	0.169	8.03e-36	Cell Cell Signaling, Cellular Macromolecule Metabolic Process, Cellular Protein Metabolic Process, Integral To Membrane, Integral To Plasma Membrane, Intrinsic To Membrane, Intrinsic To Plasma Membrane, Membrane, Membrane Part, Peptidase Activity, Plasma Membrane, Plasma Membrane Part, Protein Metabolic Process, Proteolysis	NM_000902.2:5059
CXCL2	-2.77	0.208	-3.18	-2.36	0.147	0.111	0.195	4.81e-32	Behavior, Cell Fraction, Chemokine Activity, Defense Response, Extracellular Region, Extracellular Region Part, Extracellular Space, G Protein Coupled Receptor Binding, Inflammatory Response, Locomotory Behavior, Response To Chemical Stimulus, Response To External Stimulus, Response To Stress, Response To Wounding, Soluble Fraction	NM_002089.3:854
IL6	-2.75	0.279	-3.29	-2.2	0.149	0.102	0.218	3.04e-19	Cell Development, Extracellular Region, Extracellular Region Part, Extracellular Space, Negative Regulation Of Apoptosis, Negative Regulation Of Cellular Metabolic Process, Positive Regulation Of Cell Proliferation, Positive Regulation Of Translation, Regulation Of Biological Quality	NM_000600.1:220
EDNRB	-2.55	0.148	-2.84	-2.26	0.17	0.139	0.208	2.4e-48	Integral To Membrane, Integral To Plasma Membrane, Intrinsic To Membrane, Intrinsic To Plasma Membrane, Membrane, Membrane Part, Plasma Membrane, Plasma Membrane Part, Regulation Of Molecular Function, Signal Transduction	NM_003991.2:560
PLA2G2A	-2.49	0.475	-3.42	-1.56	0.178	0.0935	0.339	3.16e-06	Cytoplasm, Cytoplasmic Part, Endoplasmic Reticulum, Extracellular Region	NM_000300.2:715
KIT	-2.44	0.219	-2.87	-2.02	0.184	0.137	0.247	6.26e-24	Phosphotransferase Activity Alcohol Group As Acceptor, Receptor Signaling Protein Activity, Signal Transduction	NM_000222.2:2644
CD34	-2.34	0.15	-2.63	-2.05	0.197	0.161	0.242	1.91e-41	Carbohydrate Binding, Cell Cell Adhesion, Immune System Process	NM_001025109.1:1580
S1PR1	-2.29	0.149	-2.58	-1.99	0.205	0.168	0.251	3.05e-40		NM_001400.3:1065
TAL1	-2.23	0.147	-2.52	-1.95	0.213	0.174	0.26	1.4e-39	Cell Proliferation Go 0008283, Dna Binding, Nucleus	NM_003189.2:4635
LILRB5	-2.16	0.201	-2.56	-1.77	0.223	0.17	0.294	1.93e-22	Cell Surface Receptor Linked Signal Transduction Go 0007166, Defense Response, Receptor Activity, Signal Transduction, Transmembrane Receptor Activity	NM_001081442.1:327
EGR1	-2.1	0.17	-2.44	-1.77	0.233	0.185	0.293	2.43e-28	Nucleobasenucleosidenucleotide And Nucleic Acid Metabolic Process, Nucleus, Regulation Of Cellular Metabolic Process, Regulation Of Gene Expression, Transcription	NM_001964.2:1505
PECAM1	-2	0.144	-2.28	-1.72	0.25	0.205	0.304	2.92e-34	Membrane, Plasma Membrane, Signal Transduction	NM_000442.3:1365
SOCS3	-1.97	0.196	-2.35	-1.58	0.256	0.196	0.334	7.82e-20	Cell Development, Jak Stat Cascade, Negative Regulation Of Apoptosis, Negative Regulation Of Biological Process, Negative Regulation Of Cellular Process, Programmed Cell Death, Protein Kinase Cascade, Regulation Of Apoptosis, Regulation Of Developmental Process, Signal Transduction	NM_003955.3:1870
ZBTB16	-1.97	0.225	-2.41	-1.53	0.255	0.188	0.346	1.24e-15	Intracellular Organelle Part, Macromolecular Complex, Membrane Enclosed Lumen, Negative Regulation Of Nucleobasenucleosidenucleotide And Nucleic Acid Metabolic Process, Nuclear Lumen, Nuclear Part, Nucleoplasm, Nucleoplasm Part, Nucleus, Organelle Lumen, Organelle Part, Protein Complex, Rna Metabolic Process	NM_006006.4:1585
MRC1	-1.96	0.194	-2.34	-1.58	0.258	0.198	0.335	4.81e-20	Carbohydrate Binding, Establishment Of Localization, Integral To Membrane, Integral To Plasma Membrane, Intrinsic To Membrane, Intrinsic To Plasma Membrane, Membrane, Membrane Organization And Biogenesis, Membrane Part, Plasma Membrane, Plasma Membrane Part, Transport	NM_002438.2:525
CCRL1	-1.93	0.17	-2.26	-1.59	0.263	0.208	0.331	2.01e-24	Behavior, Cell Surface Receptor Linked Signal Transduction Go 0007166, Immune Response, Immune System Process, Integral To Membrane, Integral To Plasma Membrane, Intrinsic To Membrane, Intrinsic To Plasma Membrane, Locomotory Behavior, Membrane, Membrane Part, Plasma Membrane, Plasma Membrane Part, Response To Chemical Stimulus, Signal Transduction	NM_016557.2:854
PTGS2	-1.88	0.249	-2.37	-1.39	0.272	0.194	0.382	5.66e-12	Cytoplasm, Nucleus, Regulation Of Biological Quality	NM_000963.1:495
CDH5	-1.86	0.139	-2.14	-1.59	0.275	0.228	0.332	2.57e-32	Cell Cell Adhesion, Cell Fraction, Membrane, Membrane Fraction, Plasma Membrane	NM_001795.3:3405
SELE	-1.86	0.289	-2.43	-1.3	0.275	0.185	0.407	4.92e-09	Defense Response, Inflammatory Response, Membrane, Plasma Membrane, Response To External Stimulus, Response To Stress, Response To Wounding	NM_000450.2:1505
C6	-1.85	0.249	-2.34	-1.36	0.277	0.197	0.388	1.13e-11		NM_000065.2:3170
CXCL12	-1.84	0.145	-2.12	-1.55	0.28	0.23	0.341	1.37e-29	Behavior, Cell Surface Receptor Linked Signal Transduction Go 0007166, Locomotory Behavior, Multi Organism Process, Organelle Organization And Biogenesis, Regulation Of Biological Quality, Regulation Of Protein Metabolic Process, Response To Virus, Signal Transduction	NM_000609.5:210
CXCR2	-1.82	0.266	-2.34	-1.3	0.284	0.198	0.407	4.41e-10		NM_001557.2:2055
TGFBR2	-1.8	0.113	-2.02	-1.58	0.288	0.247	0.336	9.98e-43	Cell Proliferation Go 0008283, Integral To Membrane, Intrinsic To Membrane, Macromolecular Complex, Membrane, Membrane Part, Positive Regulation Of Biological Process, Positive Regulation Of Cell Proliferation, Positive Regulation Of Cellular Process, Protein Complex, Receptor Complex, Regulation Of Cell Proliferation	NM_001024847.1:1760
BST1	-1.68	0.125	-1.93	-1.44	0.311	0.263	0.369	1.06e-32	Humoral Immune Response, Immune Response, Immune System Process, Membrane, Membrane Part, Multicellular Organismal Development	NM_004334.2:710
ICAM2	-1.68	0.131	-1.94	-1.43	0.311	0.261	0.372	2.07e-30	Integral To Membrane, Integral To Plasma Membrane, Intrinsic To Membrane, Intrinsic To Plasma Membrane, Membrane, Membrane Part, Plasma Membrane, Plasma Membrane Part, Receptor Binding	NM_000873.3:415
CD209	-1.68	0.193	-2.06	-1.31	0.311	0.239	0.404	1.56e-15	Cell Cell Adhesion, Establishment Of Localization, Multi Organism Process, Reproductive Process, Transport	NM_021155.2:1532
CFH	-1.67	0.173	-2.01	-1.33	0.315	0.249	0.398	1.64e-18	Extracellular Region, Extracellular Region Part, Extracellular Space	NM_001014975.2:702
TLR4	-1.66	0.13	-1.91	-1.4	0.317	0.265	0.378	8.63e-30	Biosynthetic Process, Cell Activation, Cytoplasm, Cytoplasmic Part, Integral To Membrane, Integral To Plasma Membrane, Intrinsic To Membrane, Intrinsic To Plasma Membrane, Membrane, Membrane Part, Plasma Membrane, Plasma Membrane Part, Positive Regulation Of Translation, Signal Transduction	NM_138554.2:2570
MARCO	-1.62	0.308	-2.23	-1.02	0.324	0.213	0.493	2.82e-06	Cell Surface Receptor Linked Signal Transduction Go 0007166, Integral To Membrane, Integral To Plasma Membrane, Intrinsic To Membrane, Intrinsic To Plasma Membrane, Membrane, Membrane Part, Plasma Membrane, Plasma Membrane Part, Receptor Activity, Signal Transduction	NM_006770.3:1434
MAF	-1.54	0.142	-1.82	-1.26	0.343	0.283	0.416	9.09e-23	Biopolymer Metabolic Process, Intracellular Non Membrane Bound Organelle, Intracellular Organelle Part, Non Membrane Bound Organelle, Nucleobasenucleosidenucleotide And Nucleic Acid Metabolic Process, Organelle Part, Rna Biosynthetic Process, Rna Metabolic Process, Transcription, Transcription Dna Dependent	NM_005360.4:2198
ABCB1	-1.49	0.169	-1.82	-1.16	0.356	0.283	0.448	7.18e-16	Cell Fraction, Cell Surface, Establishment Of Localization, Integral To Membrane, Intrinsic To Membrane, Membrane, Membrane Fraction, Membrane Part, Response To Chemical Stimulus, Transport	NM_000927.3:3910
STAT5A	-1.42	0.112	-1.64	-1.2	0.373	0.321	0.435	8.63e-30	Dna Binding, Intracellular Signaling Cascade, Jak Stat Cascade, Protein Kinase Cascade, Signal Transduction, Transcription Factor Activity	NM_003152.2:3460
ZEB1	-1.38	0.13	-1.64	-1.13	0.383	0.321	0.457	3.58e-22	Biopolymer Metabolic Process, Negative Regulation Of Cellular Metabolic Process, Negative Regulation Of Nucleobasenucleosidenucleotide And Nucleic Acid Metabolic Process, Nucleobasenucleosidenucleotide And Nucleic Acid Metabolic Process, Rna Metabolic Process, Transcription Dna Dependent	NM_001128128.1:1450
TNFRSF8	-1.35	0.17	-1.68	-1.02	0.393	0.312	0.495	3.97e-13	Biosynthetic Process, Cell Development, Cytokine Metabolic Process, Negative Regulation Of Cellular Process, Positive Regulation Of Cytokine Biosynthetic Process, Positive Regulation Of Translation, Programmed Cell Death, Regulation Of Developmental Process, Regulation Of Protein Metabolic Process, Regulation Of Translation, Signal Transduction	NM_152942.2:2030
NLRP3	-1.35	0.191	-1.72	-0.972	0.393	0.303	0.51	1.26e-10	Cell Development, Cytoplasm, Establishment Of Localization, Establishment Of Protein Localization, Macromolecular Complex Assembly, Nuclear Import, Protein Oligomerization, Regulation Of Dna Binding, Regulation Of Secretion	NM_001079821.2:415
DPP4	-1.32	0.171	-1.65	-0.981	0.402	0.318	0.507	2.12e-12	Immune Response, Immune System Process, Peptidase Activity, Serine Hydrolase Activity, Serine Type Peptidase Activity	NM_001935.3:2700
CCBP2	-1.31	0.191	-1.68	-0.932	0.404	0.312	0.524	4.63e-10	Behavior, Cell Surface Receptor Linked Signal Transduction Go 0007166, Integral To Membrane, Integral To Plasma Membrane, Intrinsic To Membrane, Intrinsic To Plasma Membrane, Locomotory Behavior, Membrane, Membrane Part, Multicellular Organismal Development, Plasma Membrane, Plasma Membrane Part, Response To Chemical Stimulus, Signal Transduction	NM_001296.3:1345
SERPING1	-1.29	0.117	-1.51	-1.06	0.41	0.35	0.481	2.4e-23		NM_000062.2:305
ITGA6	-1.27	0.129	-1.52	-1.02	0.415	0.348	0.494	3.37e-19	Cellular Component Assembly	NM_000210.1:3065
ITGB1	-1.23	0.11	-1.44	-1.01	0.427	0.368	0.496	7.89e-24	Cell Cell Adhesion, Cellular Defense Response, Cytoplasm, Cytoplasmic Part, Defense Response, Endoplasmic Reticulum, Identical Protein Binding, Membrane, Plasma Membrane	NM_033666.2:2000
IL32	-1.21	0.146	-1.49	-0.922	0.433	0.355	0.528	3.4e-14	Defense Response, Extracellular Region, Extracellular Region Part, Extracellular Space, Immune Response, Immune System Process	NM_001012633.1:758
KLRF1	-1.21	0.23	-1.66	-0.763	0.431	0.316	0.589	2.6e-06	Cell Surface Receptor Linked Signal Transduction Go 0007166, Integral To Membrane, Integral To Plasma Membrane, Intrinsic To Membrane, Intrinsic To Plasma Membrane, Membrane, Membrane Part, Plasma Membrane, Plasma Membrane Part, Receptor Activity, Signal Transduction, Transmembrane Receptor Activity	NM_016523.1:275
TCF4	-1.19	0.109	-1.41	-0.977	0.438	0.377	0.508	7.47e-23	Biopolymer Metabolic Process, Nucleobasenucleosidenucleotide And Nucleic Acid Metabolic Process, Nucleus, Rna Metabolic Process, Transcription Dna Dependent	NM_003199.1:1455
KCNJ2	-1.17	0.124	-1.42	-0.928	0.444	0.375	0.525	7.92e-18	Establishment Of Localization, Integral To Membrane, Integral To Plasma Membrane, Intrinsic To Membrane, Intrinsic To Plasma Membrane, Membrane, Membrane Part, Plasma Membrane, Plasma Membrane Part, Transport	NM_000891.2:620
CCL8	-1.17	0.233	-1.63	-0.712	0.445	0.324	0.61	9.66e-06	Behavior, Cell Cell Signaling, Establishment Of Localization, Locomotory Behavior, Multi Organism Process, Response To Chemical Stimulus, Response To Virus, Signal Transduction	NM_005623.2:689
FCGR2B	-1.16	0.179	-1.51	-0.805	0.449	0.352	0.572	4.92e-09	Immune Response, Immune System Process, Signal Transduction	NM_001002273.1:870
IL1R1	-1.15	0.138	-1.42	-0.88	0.451	0.374	0.543	2.36e-14	Integral To Membrane, Integral To Plasma Membrane, Interleukin Binding, Intrinsic To Membrane, Intrinsic To Plasma Membrane, Membrane, Membrane Part, Plasma Membrane, Plasma Membrane Part, Receptor Activity, Transmembrane Receptor Activity	NM_000877.2:4295
CX3CL1	-1.14	0.184	-1.5	-0.776	0.455	0.354	0.584	2.22e-08	Behavior, Cell Activation, Cell Surface, Cell Surface Receptor Linked Signal Transduction Go 0007166, Defense Response, Extracellular Region, Integral To Membrane, Intrinsic To Membrane, Membrane, Membrane Part, Positive Regulation Of Response To Stimulus, Regulation Of Defense Response, Signal Transduction	NM_002996.3:140
BCL6	-1.13	0.0931	-1.31	-0.943	0.458	0.404	0.52	2.31e-27	Intracellular Non Membrane Bound Organelle, Intracellular Organelle Part, Negative Regulation Of Nucleobasenucleosidenucleotide And Nucleic Acid Metabolic Process, Non Membrane Bound Organelle, Nuclear Import, Nucleus, Organelle Part, Regulation Of Biological Quality, Rna Metabolic Process	NM_001706.2:675
TLR3	-1.12	0.128	-1.37	-0.865	0.462	0.388	0.549	1.35e-15	Biosynthetic Process, Integral To Membrane, Integral To Plasma Membrane, Intrinsic To Membrane, Intrinsic To Plasma Membrane, Membrane, Membrane Part, Multi Organism Process, Plasma Membrane, Plasma Membrane Part, Positive Regulation Of Cytokine Biosynthetic Process, Positive Regulation Of Translation, Signal Transduction	NM_003265.2:230
CASP10	-1.1	0.155	-1.4	-0.796	0.467	0.378	0.576	8.69e-11	Apoptosis Go, Cell Development, Identical Protein Binding, Positive Regulation Of Biological Process, Positive Regulation Of Cellular Process, Positive Regulation Of Developmental Process, Programmed Cell Death, Regulation Of Apoptosis, Regulation Of Developmental Process, Regulation Of Programmed Cell Death	NM_032977.3:20
CD163	-1.1	0.171	-1.43	-0.765	0.467	0.37	0.588	4.92e-09	Integral To Membrane, Integral To Plasma Membrane, Intrinsic To Membrane, Intrinsic To Plasma Membrane, Membrane, Membrane Part, Plasma Membrane, Plasma Membrane Part	NM_004244.4:1630
NFIL3	-1.09	0.129	-1.34	-0.836	0.47	0.394	0.56	1.28e-14	Biopolymer Metabolic Process, Immune Response, Immune System Process, Nucleobasenucleosidenucleotide And Nucleic Acid Metabolic Process, Nucleus, Rna Biosynthetic Process, Rna Metabolic Process, Transcription, Transcription Dna Dependent, Transcription From Rna Polymerase Ii Promoter	NM_005384.2:1795
C7	-1.09	0.258	-1.6	-0.589	0.468	0.33	0.665	0.000314	Integral To Membrane, Intrinsic To Membrane, Macromolecular Complex, Membrane, Membrane Part, Protein Complex	NM_000587.2:310
LGALS3	-1.08	0.1	-1.28	-0.886	0.472	0.412	0.541	1.56e-22	Carbohydrate Binding, Cytoplasm, Membrane, Nucleus, Plasma Membrane	NM_001177388.1:495
FCER1A	-1.08	0.199	-1.47	-0.687	0.474	0.361	0.621	1.43e-06	Integral To Membrane, Integral To Plasma Membrane, Intrinsic To Membrane, Intrinsic To Plasma Membrane, Membrane, Membrane Part, Plasma Membrane, Plasma Membrane Part	NM_002001.2:114
IFNGR1	-1.07	0.102	-1.27	-0.867	0.477	0.415	0.548	2.96e-21	Integral To Membrane, Integral To Plasma Membrane, Intrinsic To Membrane, Intrinsic To Plasma Membrane, Membrane, Membrane Part, Multi Organism Process, Plasma Membrane, Plasma Membrane Part, Receptor Activity, Response To Biotic Stimulus, Response To Other Organism, Response To Virus, Signal Transduction, Transmembrane Receptor Activity	NM_000416.1:1140
ETS1	-1.03	0.116	-1.26	-0.805	0.489	0.417	0.573	5.16e-16	Hemopoiesis, Immune System Development, Multicellular Organismal Development, Negative Regulation Of Cellular Process, Positive Regulation Of Cell Differentiation, Regulation Of Biological Quality, Regulation Of Developmental Process, System Development	NM_005238.3:4625
NFATC2	-1.03	0.149	-1.33	-0.743	0.488	0.399	0.598	2.19e-10	Biopolymer Metabolic Process, Cytoplasm, Nucleobasenucleosidenucleotide And Nucleic Acid Metabolic Process, Nucleus, Regulation Of Cellular Metabolic Process, Rna Biosynthetic Process, Rna Metabolic Process, Transcription Dna Dependent	NM_012340.3:1815
CCL2	-1.03	0.202	-1.42	-0.631	0.491	0.373	0.646	6.74e-06	Biopolymer Metabolic Process, Cell Development, Cell Surface Receptor Linked Signal Transduction Go 0007166, Extracellular Region, Extracellular Region Part, Extracellular Space, Jak Stat Cascade, Negative Regulation Of Apoptosis, Regulation Of Biological Quality, Reproductive Process, Signal Transduction, System Development, Viral Genome Replication	NM_002982.3:123
CTSG	-1.01	0.231	-1.47	-0.562	0.495	0.362	0.678	0.000166	Cellular Macromolecule Metabolic Process, Cellular Protein Metabolic Process, Endopeptidase Activity, Immune Response, Immune System Process, Peptidase Activity, Protein Metabolic Process, Proteolysis, Serine Hydrolase Activity, Serine Type Endopeptidase Activity, Serine Type Peptidase Activity	NM_001911.2:160
MAP4K2	1.01	0.114	0.783	1.23	2.01	1.72	2.34	6.29e-16	Biopolymer Metabolic Process, Cell Development, Cell Fraction, Cytoplasm, Cytoplasmic Part, Hemopoiesis, Immune System Development, Intracellular Organelle Part, Membrane, Membrane Part, Organelle Membrane, Organelle Part, Signal Transduction, Soluble Fraction, System Development	NM_004579.2:1610
CD82	1.01	0.171	0.674	1.35	2.01	1.6	2.54	1.1e-07	Integral To Membrane, Integral To Plasma Membrane, Intrinsic To Membrane, Intrinsic To Plasma Membrane, Membrane, Membrane Part, Plasma Membrane, Plasma Membrane Part	NM_002231.3:1211
CD9	1.02	0.111	0.805	1.24	2.03	1.75	2.36	4.21e-17	Anatomical Structure Morphogenesis, Macromolecular Complex Assembly, Multicellular Organismal Development, Nervous System Development, Regulation Of Biological Quality, Reproductive Process, System Development	NM_001769.2:405
POU2F2	1.02	0.159	0.706	1.33	2.02	1.63	2.51	5.85e-09	Biopolymer Metabolic Process, Dna Binding, Humoral Immune Response, Immune Response, Immune System Process, Nucleobasenucleosidenucleotide And Nucleic Acid Metabolic Process, Rna Biosynthetic Process, Rna Metabolic Process, Transcription, Transcription Dna Dependent, Transcription Factor Activity, Transcription From Rna Polymerase Ii Promoter	NM_002698.2:908
CSF3R	1.02	0.162	0.705	1.34	2.03	1.63	2.53	1.1e-08	Defense Response, Integral To Membrane, Integral To Plasma Membrane, Intrinsic To Membrane, Intrinsic To Plasma Membrane, Membrane, Membrane Part, Plasma Membrane, Plasma Membrane Part, Receptor Activity	NM_156038.2:90
DUSP4	1.02	0.192	0.647	1.4	2.03	1.57	2.64	2.13e-06	Biopolymer Metabolic Process, Biopolymer Modification, Cellular Macromolecule Metabolic Process, Cellular Protein Metabolic Process, Nucleus, Post Translational Protein Modification, Protein Kinase Cascade, Protein Metabolic Process, Protein Modification Process, Signal Transduction	NM_057158.2:3115
TNFRSF14	1.04	0.101	0.844	1.24	2.06	1.79	2.36	8.53e-21	Cell Surface Receptor Linked Signal Transduction Go 0007166, Immune Response, Immune System Process, Receptor Activity, Signal Transduction, Transmembrane Receptor Activity	NM_003820.2:916
PTPN22	1.04	0.147	0.752	1.33	2.06	1.68	2.51	1.04e-10	Biopolymer Metabolic Process, Biopolymer Modification, Cellular Macromolecule Metabolic Process, Cellular Protein Metabolic Process, Post Translational Protein Modification, Protein Metabolic Process, Protein Modification Process, Signal Transduction	NM_015967.4:2505
CCR2	1.06	0.193	0.685	1.44	2.09	1.61	2.72	8.1e-07	Cell Fraction, Cytoplasm, Integral To Membrane, Integral To Plasma Membrane, Intrinsic To Membrane, Intrinsic To Plasma Membrane, Jak Stat Cascade, Membrane, Membrane Part, Plasma Membrane, Plasma Membrane Part, Regulation Of Biological Quality, Regulation Of Molecular Function, Signal Transduction, Soluble Fraction	NM_001123041.2:743
MAP4K1	1.07	0.165	0.748	1.39	2.1	1.68	2.63	3.56e-09	Biopolymer Metabolic Process, Hemopoiesis, Immune System Development, Positive Regulation Of Catalytic Activity, Regulation Of Kinase Activity, Regulation Of Molecular Function, Regulation Of Protein Kinase Activity, Regulation Of Transferase Activity, Signal Transduction, System Development	NM_007181.3:780
ITGB2	1.09	0.135	0.826	1.36	2.13	1.77	2.56	1.7e-13	Behavior, Biopolymer Metabolic Process, Locomotory Behavior, Regulation Of Cellular Metabolic Process, Regulation Of Protein Amino Acid Phosphorylation, Regulation Of Protein Metabolic Process, Regulation Of Protein Modification Process	NM_000211.2:520
BLNK	1.09	0.147	0.798	1.37	2.12	1.74	2.59	1.49e-11	Anatomical Structure Development, Cell Development, Defense Response, Hemopoiesis, Immune Response, Immune System Development, Immune System Process, Inflammatory Response, Multicellular Organismal Development, Response To External Stimulus, Response To Stress, Signal Transduction, System Development	NM_013314.2:930
TOLLIP	1.11	0.0865	0.944	1.28	2.16	1.92	2.43	2.37e-30	Cell Cell Signaling, Phosphorylation	NM_019009.2:1320
TICAM1	1.13	0.109	0.914	1.34	2.19	1.88	2.53	7.2e-21	I Kappab Kinase Nf Kappab Cascade, Intracellular Signaling Cascade, Positive Regulation Of Biological Process, Positive Regulation Of Cellular Process, Positive Regulation Of I Kappab Kinase Nf Kappab Cascade, Positive Regulation Of Signal Transduction, Protein Kinase Cascade, Regulation Of I , Regulation Of Signal Transduction, Signal Transduction	NM_014261.1:518
LTB4R	1.13	0.15	0.832	1.42	2.18	1.78	2.68	6.91e-12	Cell Surface Receptor Linked Signal Transduction Go 0007166, Defense Response, Integral To Membrane, Integral To Plasma Membrane, Intrinsic To Membrane, Intrinsic To Plasma Membrane, Membrane, Membrane Part, Plasma Membrane, Plasma Membrane Part, Signal Transduction	NM_181657.3:2400
HRAS	1.14	0.106	0.928	1.34	2.2	1.9	2.54	2.9e-22	Anatomical Structure Development, Anatomical Structure Morphogenesis, Behavior, Cell Surface Receptor Linked Signal Transduction Go 0007166, Cytoplasm, Locomotory Behavior, Membrane, Multicellular Organismal Development, Plasma Membrane, Response To Chemical Stimulus, Signal Transduction, System Development	NM_005343.2:396
STAT1	1.15	0.133	0.889	1.41	2.22	1.85	2.66	2.64e-15	Biopolymer Metabolic Process, Cell Development, Cytoplasm, Jak Stat Cascade, Nucleobasenucleosidenucleotide And Nucleic Acid Metabolic Process, Nucleus, Programmed Cell Death, Regulation Of Molecular Function, Rna Metabolic Process, Signal Transduction, Transcription Dna Dependent	NM_007315.2:205
JAK3	1.16	0.16	0.848	1.48	2.24	1.8	2.78	3.34e-11	Biopolymer Metabolic Process, Biopolymer Modification, Cellular Macromolecule Metabolic Process, Cellular Protein Metabolic Process, Phosphorylation, Post Translational Protein Modification, Protein Amino Acid Phosphorylation, Protein Metabolic Process, Protein Modification Process	NM_000215.2:1715
MS4A1	1.16	0.387	0.398	1.91	2.23	1.32	3.77	0.0283	Immune Response, Immune System Process, Integral To Membrane, Integral To Plasma Membrane, Intrinsic To Membrane, Intrinsic To Plasma Membrane, Membrane, Membrane Part, Plasma Membrane, Plasma Membrane Part	NM_152866.2:620
CXCR4	1.17	0.142	0.891	1.45	2.25	1.85	2.73	5.7e-14	Cell Development, Cytoplasm, Integral To Membrane, Integral To Plasma Membrane, Intrinsic To Membrane, Intrinsic To Plasma Membrane, Membrane, Membrane Part, Multi Organism Process, Plasma Membrane, Plasma Membrane Part, Regulation Of Biological Quality, Regulation Of Kinase Activity, Regulation Of Protein Kinase Activity, Response To Virus	NM_003467.2:1335
CCR6	1.17	0.219	0.744	1.6	2.25	1.67	3.03	1.81e-06	Behavior, Cellular Cation Homeostasis, Defense Response, Immune Response, Integral To Membrane, Integral To Plasma Membrane, Intrinsic To Membrane, Intrinsic To Plasma Membrane, Locomotory Behavior, Membrane, Membrane Part, Plasma Membrane, Plasma Membrane Part, Regulation Of Biological Quality, Response To Chemical Stimulus, Signal Transduction	NM_031409.2:935
TAPBP	1.21	0.0979	1.02	1.4	2.31	2.02	2.64	2.88e-28	Cytoplasm, Cytoplasmic Part, Endoplasmic Reticulum, Integral To Membrane, Intracellular Organelle Part, Intrinsic To Membrane, Membrane, Membrane Part, Organelle Membrane, Organelle Part	NM_003190.4:1536
GFI1	1.21	0.17	0.88	1.55	2.32	1.84	2.92	6.76e-11	Biopolymer Metabolic Process, Nucleobasenucleosidenucleotide And Nucleic Acid Metabolic Process, Regulation Of Transcription From Rna Polymerase Ii Promoter, Rna Biosynthetic Process, Rna Metabolic Process, Transcription Dna Dependent	NM_005263.2:2235
ICOSLG	1.22	0.127	0.968	1.47	2.33	1.96	2.76	2.55e-18	Cell Activation, Leukocyte Activation, Positive Regulation Of Cell Proliferation, Positive Regulation Of Immune System Process, Positive Regulation Of Multicellular Organismal Process, T Cell Proliferation	NM_015259.4:1190
MAPKAPK2	1.25	0.106	1.05	1.46	2.39	2.07	2.76	3.02e-26	Biopolymer Metabolic Process, Biopolymer Modification, Cellular Macromolecule Metabolic Process, Cellular Protein Metabolic Process, Nucleus, Post Translational Protein Modification, Protein Amino Acid Phosphorylation, Protein Kinase Cascade, Protein Metabolic Process, Protein Modification Process, Signal Transduction	NM_004759.3:710
IKBKE	1.25	0.134	0.986	1.51	2.38	1.98	2.85	2.09e-17	Biopolymer Metabolic Process, Biopolymer Modification, Cellular Protein Metabolic Process, I Kappab Kinase Nf Kappab Cascade, Positive Regulation Of I Kappab Kinase Nf Kappab Cascade, Positive Regulation Of Signal Transduction, Post Translational Protein Modification, Protein Kinase Cascade, Regulation Of Signal Transduction, Signal Transduction	NM_014002.2:2470
ITGA4	1.25	0.145	0.969	1.54	2.38	1.96	2.91	3.16e-15	Identical Protein Binding	NM_000885.4:975
BATF	1.25	0.173	0.916	1.59	2.39	1.89	3.02	3.15e-11	Dna Binding, Transcription Factor Activity	NM_006399.3:293
LILRB4	1.25	0.175	0.905	1.59	2.38	1.87	3.01	7.09e-11	Antigen Binding, Receptor Activity, Signal Transduction	NM_001081438.1:1825
BST2	1.26	0.149	0.968	1.55	2.39	1.96	2.93	9.68e-15	I Kappab Kinase Nf Kappab Cascade, Integral To Membrane, Integral To Plasma Membrane, Intrinsic To Membrane, Intrinsic To Plasma Membrane, Membrane, Membrane Part, Plasma Membrane, Plasma Membrane Part, Positive Regulation Of Signal Transduction, Regulation Of Signal Transduction, Signal Transduction	NM_004335.2:560
SLAMF7	1.26	0.196	0.871	1.64	2.39	1.83	3.12	5.97e-09		NM_021181.3:215
LILRB1	1.28	0.167	0.95	1.61	2.42	1.93	3.04	2.73e-12	Integral To Membrane, Intrinsic To Membrane, Membrane, Membrane Part, Multi Organism Process, Response To Biotic Stimulus, Response To Other Organism, Response To Virus	NM_001081637.1:2332
SH2D1A	1.28	0.223	0.848	1.72	2.44	1.8	3.3	2.11e-07	Cell Cell Signaling, Cytoplasm	NM_001114937.2:495
MX1	1.29	0.175	0.948	1.63	2.45	1.93	3.11	1.61e-11	Apoptosis Go, Cell Development, Cytoplasm, Defense Response, Positive Regulation Of Biological Process, Positive Regulation Of Cellular Process, Positive Regulation Of Developmental Process, Programmed Cell Death, Regulation Of Apoptosis, Regulation Of Developmental Process, Regulation Of Programmed Cell Death, Signal Transduction	NM_002462.2:1485
CCL5	1.29	0.177	0.946	1.64	2.45	1.93	3.12	2.44e-11	Behavior, Cell Cell Signaling, Cellular Cation Homeostasis, Defense Response, Establishment Of Localization, Inflammatory Response, Locomotory Behavior, Multi Organism Process, Regulation Of Biological Quality, Response To Stress, Response To Virus, Signal Transduction	NM_002985.2:280
IL2RG	1.3	0.169	0.964	1.63	2.46	1.95	3.09	2.73e-12	Cell Surface, External Side Of Plasma Membrane, Immune Response, Immune System Process, Integral To Membrane, Integral To Plasma Membrane, Interleukin Binding, Intrinsic To Membrane, Intrinsic To Plasma Membrane, Membrane, Membrane Part, Plasma Membrane, Plasma Membrane Part, Receptor Activity, Transmembrane Receptor Activity	NM_000206.1:595
RORC	1.3	0.216	0.88	1.73	2.47	1.84	3.31	5.22e-08		NM_001001523.1:1350
BAX	1.31	0.0985	1.11	1.5	2.47	2.16	2.83	7.29e-32	Cytoplasm, Cytoplasmic Part, Cytosol, Endoplasmic Reticulum, Integral To Membrane, Intrinsic To Membrane, Membrane, Membrane Part, Organelle Membrane, Organelle Part	NM_138761.3:342
LTB4R2	1.31	0.135	1.05	1.57	2.48	2.06	2.98	9.04e-19	Behavior, Cell Surface Receptor Linked Signal Transduction Go 0007166, Integral To Membrane, Integral To Plasma Membrane, Intrinsic To Membrane, Intrinsic To Plasma Membrane, Locomotory Behavior, Membrane, Membrane Part, Plasma Membrane, Plasma Membrane Part, Regulation Of Molecular Function, Response To Chemical Stimulus, Signal Transduction	NM_019839.4:1250
CTLA4_all	1.32	0.221	0.884	1.75	2.49	1.85	3.37	7.86e-08	Immune Response, Immune System Process, Integral To Membrane, Integral To Plasma Membrane, Intrinsic To Membrane, Intrinsic To Plasma Membrane, Membrane, Membrane Part, Plasma Membrane, Plasma Membrane Part	NM_005214.3:405
BTLA	1.32	0.24	0.846	1.79	2.49	1.8	3.45	9.58e-07		NM_181780.2:305
IRF5	1.34	0.14	1.07	1.62	2.54	2.1	3.07	2.77e-18		NM_002200.3:1845
TBX21	1.35	0.187	0.983	1.72	2.55	1.98	3.28	4.18e-11	Biopolymer Metabolic Process, Multicellular Organismal Development, Nucleobasenucleosidenucleotide And Nucleic Acid Metabolic Process, Regulation Of Cellular Metabolic Process, Regulation Of Gene Expression, Rna Biosynthetic Process, Rna Metabolic Process, Transcription, Transcription Dna Dependent	NM_013351.1:890
FADD	1.36	0.136	1.1	1.63	2.57	2.14	3.09	7.82e-20	Cell Development, I Kappab Kinase Nf Kappab Cascade, Positive Regulation Of I Kappab Kinase Nf Kappab Cascade, Positive Regulation Of Signal Transduction, Programmed Cell Death, Regulation Of Developmental Process, Regulation Of Signal Transduction, Signal Transduction	NM_003824.2:1560
RUNX1	1.37	0.129	1.11	1.62	2.58	2.16	3.07	6.46e-22	Biopolymer Metabolic Process, Hemopoiesis, Nucleobasenucleosidenucleotide And Nucleic Acid Metabolic Process, Positive Regulation Of Cell Differentiation, Rna Metabolic Process, System Development, Transcription Dna Dependent	NM_001754.4:635
CCR5	1.38	0.172	1.05	1.72	2.61	2.06	3.3	2.21e-13	Cell Surface, Cytoplasm, Cytoplasmic Part, Endosome, External Side Of Plasma Membrane, Integral To Membrane, Integral To Plasma Membrane, Intrinsic To Membrane, Intrinsic To Plasma Membrane, Membrane, Membrane Part, Plasma Membrane, Plasma Membrane Part, Regulation Of Biological Quality, Signal Transduction	NM_000579.1:2730
RARRES3	1.41	0.155	1.11	1.72	2.66	2.16	3.29	8.1e-17	Cell Proliferation Go 0008283, Negative Regulation Of Biological Process, Negative Regulation Of Cellular Process, Regulation Of Cell Proliferation	NM_004585.3:640
GZMB	1.43	0.241	0.961	1.9	2.7	1.95	3.74	8.01e-08	Apoptosis Go, Cell Development, Endopeptidase Activity, Immunological Synapse, Intracellular Signaling Cascade, Membrane, Membrane Part, Nucleus, Plasma Membrane, Plasma Membrane Part, Programmed Cell Death, Serine Type Peptidase Activity, Signal Transduction	NM_004131.3:540
SELL	1.45	0.224	1.01	1.89	2.73	2.02	3.71	4.34e-09	Integral To Membrane, Integral To Plasma Membrane, Intrinsic To Membrane, Intrinsic To Plasma Membrane, Membrane, Membrane Part, Plasma Membrane, Plasma Membrane Part	NR_029467.1:1585
IL7R	1.47	0.195	1.08	1.85	2.76	2.12	3.61	6.91e-12	Biopolymer Metabolic Process, Cell Surface Receptor Linked Signal Transduction Go 0007166, Dna Metabolic Process, Immune Response, Immune System Process, Nucleobasenucleosidenucleotide And Nucleic Acid Metabolic Process, Regulation Of Cellular Metabolic Process, Signal Transduction	NM_002185.2:1610
TAP1	1.49	0.138	1.22	1.76	2.8	2.32	3.38	1.93e-22		NM_000593.5:2075
CD247	1.49	0.204	1.09	1.89	2.81	2.13	3.71	2.19e-11	Cytoplasm, Immunological Synapse, Macromolecular Complex, Membrane, Membrane Part, Plasma Membrane, Plasma Membrane Part, Protein Complex, Receptor Complex	NM_198053.1:1490
CD24	1.49	0.233	1.03	1.95	2.81	2.05	3.86	6.21e-09	Cell Surface, External Side Of Plasma Membrane, Intrinsic To Membrane, Intrinsic To Plasma Membrane, Lipid Raft, Membrane, Membrane Part, Plasma Membrane, Plasma Membrane Part, Regulation Of Biological Quality	NM_013230.2:95
SRC	1.5	0.113	1.28	1.72	2.83	2.43	3.31	4.69e-32	Cell Surface Receptor Linked Signal Transduction Go 0007166, Cellular Component Assembly, Cellular Protein Metabolic Process, Enzyme Linked Receptor Protein Signaling Pathway, Macromolecular Complex Assembly, Protein Kinase Cascade, Protein Metabolic Process, Signal Transduction	NM_005417.3:1410
GZMK	1.5	0.207	1.1	1.91	2.83	2.14	3.75	3.62e-11		NM_002104.2:700
ICOS	1.52	0.232	1.07	1.98	2.88	2.1	3.94	2.22e-09		NM_012092.2:640
NOD2	1.53	0.178	1.19	1.88	2.9	2.27	3.69	3.4e-15	Cytoplasm, Cytoplasmic Part, Cytosol, Establishment Of Protein Localization, Intracellular Organelle Part, Macromolecular Complex, Membrane, Multi Organism Process, Nuclear Part, Nucleus, Organelle Part, Plasma Membrane, Positive Regulation Of Signal Transduction, Protein Complex, Protein Oligomerization, Regulation Of Secretion	NM_022162.1:4080
CISH	1.53	0.201	1.13	1.92	2.88	2.19	3.78	3.72e-12		NM_145071.2:558
CTLA4-TM	1.57	0.254	1.07	2.07	2.97	2.1	4.19	2.36e-08	Immune Response, Immune System Process, Integral To Membrane, Integral To Plasma Membrane, Intrinsic To Membrane, Intrinsic To Plasma Membrane, Membrane, Membrane Part, Plasma Membrane, Plasma Membrane Part	NM_005214.3:554
CD8A	1.58	0.219	1.15	2.01	2.99	2.22	4.02	4.88e-11		NM_001768.5:1320
ITGAX	1.6	0.156	1.29	1.9	3.03	2.45	3.74	1.37e-20	Anatomical Structure Morphogenesis, Integral To Membrane, Integral To Plasma Membrane, Intrinsic To Membrane, Intrinsic To Plasma Membrane, Macromolecular Complex, Membrane, Membrane Part, Multicellular Organismal Development, Plasma Membrane, Plasma Membrane Part, Protein Complex, Receptor Complex, System Development	NM_000887.3:700
FCGR3A/B	1.62	0.139	1.35	1.9	3.08	2.55	3.72	6.27e-26	Immune Response, Immune System Process, Membrane, Plasma Membrane	NM_000570.4:696
CD3E	1.63	0.206	1.22	2.03	3.09	2.34	4.09	4.69e-13	Cell Activation, Cell Surface, Enzyme Linked Receptor Protein Signaling Pathway, External Side Of Plasma Membrane, Macromolecular Complex Assembly, Membrane, Membrane Part, Plasma Membrane, Plasma Membrane Part, Positive Regulation Of Cell Proliferation, Positive Regulation Of Immune System Process, Signal Transduction, T Cell Proliferation	NM_000733.2:75
GP1BB	1.66	0.235	1.2	2.12	3.17	2.3	4.36	1.09e-10		NM_000407.4:146
ITGAL	1.68	0.173	1.34	2.02	3.21	2.54	4.06	9.04e-19		NM_002209.2:3905
TRAF4	1.69	0.171	1.36	2.03	3.23	2.56	4.07	2.21e-19	Dna Binding, Nucleus, Signal Transduction	NM_004295.2:1060
BCL3	1.7	0.148	1.41	1.99	3.25	2.66	3.98	3.6e-25	Cytoplasm, Establishment Of Protein Localization, Macromolecular Complex, Multi Organism Process, Negative Regulation Of Cellular Metabolic Process, Negative Regulation Of Nucleobasenucleosidenucleotide And Nucleic Acid Metabolic Process, Nuclear Import, Nucleus, Positive Regulation Of Translation, Protein Complex, Response To Virus	NM_005178.2:450
CD3D	1.71	0.2	1.32	2.11	3.28	2.5	4.3	4.75e-15	Anatomical Structure Development, Cell Activation, Hemopoiesis, Immune System Development, Immune System Process, Leukocyte Activation, Lymphocyte Differentiation, Multicellular Organismal Development, System Development	NM_000732.4:110
XBP1	1.72	0.181	1.37	2.08	3.3	2.58	4.21	3.62e-18	Dna Binding, Immune Response, Immune System Process, Transcription Factor Activity	NM_005080.2:440
TNFRSF13C	1.72	0.286	1.16	2.28	3.29	2.23	4.85	6.19e-08		NM_052945.3:789
TRAF2	1.76	0.14	1.49	2.03	3.39	2.8	4.1	3.55e-29	Macromolecular Complex Assembly, Positive Regulation Of Catalytic Activity, Positive Regulation Of Immune System Process, Positive Regulation Of Response To Stimulus, Regulation Of Kinase Activity, Regulation Of Molecular Function, Regulation Of Protein Kinase Activity, Regulation Of Transferase Activity, Signal Transduction	NM_021138.3:1325
PYCARD	1.84	0.146	1.55	2.12	3.57	2.93	4.36	3.55e-29	Cell Development, Cytoplasm, Cytoplasmic Part, Cytosol, Establishment Of Localization, Establishment Of Protein Localization, Macromolecular Complex, Protein Complex, Regulation Of Dna Binding, Regulation Of Molecular Function, Regulation Of Secretion, Signal Transduction	NM_013258.3:714
PLAUR	1.85	0.169	1.51	2.18	3.59	2.86	4.52	6.22e-23	Behavior, Cell Surface, Locomotory Behavior, Membrane, Membrane Part, Plasma Membrane, Response To Chemical Stimulus, Response To External Stimulus	NM_001005376.1:440
CXCR6	1.86	0.235	1.4	2.32	3.63	2.64	4.99	4.37e-13	Cell Surface Receptor Linked Signal Transduction Go 0007166, Integral To Membrane, Integral To Plasma Membrane, Intrinsic To Membrane, Intrinsic To Plasma Membrane, Membrane, Membrane Part, Plasma Membrane, Plasma Membrane Part, Reproductive Process, Signal Transduction, Viral Genome Replication	NM_006564.1:95
LCK	1.87	0.22	1.44	2.3	3.66	2.71	4.94	8.18e-15	Cytoplasm, Cytoplasmic Part, Cytoskeleton, Intracellular Non Membrane Bound Organelle, Intracellular Organelle Part, Lipid Raft, Membrane, Membrane Part, Non Membrane Bound Organelle, Organelle Part, Plasma Membrane Part	NM_005356.2:1260
CXCR3	1.89	0.254	1.39	2.39	3.7	2.62	5.23	1.13e-11	Behavior, Cellular Cation Homeostasis, Cellular Homeostasis, Cytoplasm, Homeostatic Process, Integral To Membrane, Integral To Plasma Membrane, Intrinsic To Membrane, Intrinsic To Plasma Membrane, Locomotory Behavior, Membrane, Membrane Part, Plasma Membrane, Plasma Membrane Part, Regulation Of Biological Quality, Response To Chemical Stimulus	NM_001504.1:80
CD2	1.9	0.218	1.47	2.32	3.72	2.77	5.01	2.12e-15	Cell Activation, Cell Development, Cell Surface Receptor Linked Signal Transduction Go 0007166, Immune System Process, Leukocyte Activation, Membrane Organization And Biogenesis, Positive Regulation Of Developmental Process, Programmed Cell Death, Regulation Of Developmental Process, Signal Transduction	NM_001767.3:687
IL1RN	1.9	0.249	1.41	2.39	3.74	2.66	5.24	3.21e-12	Cytokine Activity, Extracellular Region, Extracellular Region Part, Extracellular Space, Receptor Binding, Receptor Signaling Protein Activity	NM_000577.3:480
CD22	1.9	0.261	1.38	2.41	3.72	2.61	5.31	3.39e-11	Immune Response, Immune System Process, Integral To Membrane, Intrinsic To Membrane, Membrane, Membrane Part	NM_001771.2:2515
CD27	1.91	0.242	1.43	2.38	3.75	2.7	5.21	5.24e-13	Cell Development, Negative Regulation Of Apoptosis, Negative Regulation Of Cellular Process, Positive Regulation Of Developmental Process, Positive Regulation Of Signal Transduction, Programmed Cell Death, Regulation Of Developmental Process, Regulation Of Signal Transduction, Signal Transduction	NM_001242.4:330
CD79A	1.93	0.298	1.34	2.51	3.8	2.54	5.7	4.4e-09	Cell Activation, Cell Surface, Cytoplasm, Cytoplasmic Part, Endosome, External Side Of Plasma Membrane, Immunological Synapse, Lipid Raft, Macromolecular Complex, Membrane, Membrane Part, Plasma Membrane, Plasma Membrane Part, Positive Regulation Of Response To Stimulus, Protein Complex, Receptor Complex, System Development	NM_001783.3:695
PLAU	1.95	0.162	1.63	2.27	3.87	3.11	4.82	2.89e-27	Behavior, Cellular Macromolecule Metabolic Process, Cellular Protein Metabolic Process, Locomotory Behavior, Protein Metabolic Process, Proteolysis, Response To Chemical Stimulus, Response To External Stimulus, Signal Transduction	NM_002658.2:793
IKZF3	1.95	0.23	1.5	2.4	3.86	2.82	5.27	9.15e-15	Biopolymer Metabolic Process, Multicellular Organismal Development, Nucleobasenucleosidenucleotide And Nucleic Acid Metabolic Process, Regulation Of Transcription From Rna Polymerase Ii Promoter, Rna Biosynthetic Process, Rna Metabolic Process, System Development, Transcription Dna Dependent	NM_183232.2:1176
MIF	2	0.115	1.78	2.22	4	3.42	4.67	3.8e-49	Biosynthetic Process, Cell Development, Cell Surface Receptor Linked Signal Transduction Go 0007166, Extracellular Region, Negative Regulation Of Apoptosis, Negative Regulation Of Cellular Process, Programmed Cell Death, Regulation Of Developmental Process, Signal Transduction	NM_002415.1:319
IL21R	2.05	0.261	1.54	2.56	4.15	2.91	5.92	6.01e-13		NM_021798.2:2080
SIGIRR	2.07	0.152	1.77	2.36	4.19	3.41	5.15	2.37e-33	Membrane, Negative Regulation Of Cellular Metabolic Process, Nucleobasenucleosidenucleotide And Nucleic Acid Metabolic Process, Regulation Of Dna Binding, Regulation Of Molecular Function, Signal Transduction	NM_021805.2:469
SPP1	2.07	0.249	1.58	2.56	4.21	3	5.9	2.89e-14		NM_000582.2:760
IL2RB	2.08	0.216	1.66	2.5	4.23	3.15	5.67	1.87e-18	Cell Development, Cell Surface, External Side Of Plasma Membrane, Integral To Membrane, Integral To Plasma Membrane, Intrinsic To Membrane, Intrinsic To Plasma Membrane, Macromolecular Complex Assembly, Membrane, Membrane Part, Negative Regulation Of Apoptosis, Plasma Membrane, Plasma Membrane Part, Signal Transduction	NM_000878.2:1980
ZAP70	2.14	0.221	1.71	2.57	4.41	3.27	5.95	9.97e-19	Cell Activation, Cytoplasm, Hemopoiesis, Immune System Development, Immunological Synapse, Lymphocyte Differentiation, Macromolecular Complex, Membrane, Membrane Part, Plasma Membrane, Plasma Membrane Part, Positive Regulation Of Cell Differentiation, Positive Regulation Of Immune System Process, Protein Complex, Receptor Complex, System Development	NM_001079.3:1175
IRAK1	2.15	0.124	1.9	2.39	4.43	3.74	5.24	8.31e-49	Cellular Component Assembly, I Kappab Kinase Nf Kappab Cascade, Macromolecular Complex Assembly, Positive Regulation Of Catalytic Activity, Protein Kinase Cascade, Protein Oligomerization, Regulation Of Kinase Activity, Regulation Of Molecular Function, Regulation Of Protein Kinase Activity, Regulation Of Transferase Activity, Signal Transduction	NM_001569.3:1995
RELB	2.16	0.209	1.75	2.57	4.46	3.35	5.92	8.53e-21	Dna Binding, Transcription Factor Activity	NM_006509.2:250
CD3EAP	2.23	0.168	1.9	2.56	4.69	3.73	5.89	7.77e-32	Intracellular Non Membrane Bound Organelle, Intracellular Organelle Part, Macromolecular Complex, Membrane Enclosed Lumen, Non Membrane Bound Organelle, Nuclear Lumen, Nuclear Part, Nucleolus, Nucleoplasm, Nucleoplasm Part, Nucleus, Organelle Lumen, Organelle Part, Protein Complex, Rna Metabolic Process	NM_012099.1:555
IRF7	2.25	0.149	1.96	2.55	4.77	3.9	5.84	1.47e-39	Biopolymer Metabolic Process, Cytoplasm, Multi Organism Process, Negative Regulation Of Cellular Metabolic Process, Negative Regulation Of Nucleobasenucleosidenucleotide And Nucleic Acid Metabolic Process, Nucleobasenucleosidenucleotide And Nucleic Acid Metabolic Process, Nucleus, Response To Virus, Rna Metabolic Process	NM_001572.3:1763
SLC2A1	2.31	0.173	1.97	2.64	4.94	3.91	6.25	3.43e-32	Cell Fraction, Establishment Of Localization, Membrane Fraction, Transport	NM_006516.2:2500
LAG3	2.33	0.206	1.92	2.73	5.02	3.79	6.64	2.24e-24	Antigen Binding, Receptor Binding	NM_002286.5:1735
GATA3	2.35	0.22	1.92	2.78	5.1	3.79	6.88	3.22e-22	Anatomical Structure Morphogenesis, Biopolymer Metabolic Process, Defense Response, Nucleobasenucleosidenucleotide And Nucleic Acid Metabolic Process, Response To Chemical Stimulus, Rna Biosynthetic Process, Rna Metabolic Process, Transcription Dna Dependent	NM_001002295.1:2835
CD5	2.35	0.246	1.87	2.84	5.11	3.66	7.15	2.97e-18	Membrane, Plasma Membrane	NM_014207.2:1295
FN1	2.39	0.161	2.07	2.7	5.22	4.2	6.5	4.38e-38	Cytoplasm, Cytoplasmic Part	NM_212482.1:1776
C4A/B	2.4	0.217	1.97	2.82	5.26	3.92	7.07	2.4e-23		NM_007293.2:1217
S100A9	2.44	0.294	1.87	3.02	5.43	3.64	8.09	2.91e-14	Cell Cell Signaling, Defense Response, Inflammatory Response, Response To External Stimulus, Response To Stress, Response To Wounding	NM_002965.2:75
CXCL13	2.48	0.538	1.43	3.54	5.59	2.69	11.6	6.42e-05	Behavior, Cell Cell Signaling, Cell Fraction, Cellular Cation Homeostasis, Cellular Homeostasis, Chemical Homeostasis, Homeostatic Process, Immune Response, Immune System Process, Ion Homeostasis, Locomotory Behavior, Regulation Of Biological Quality, Response To Chemical Stimulus, Response To External Stimulus, Soluble Fraction	NM_006419.2:210
GBP5	2.51	0.232	2.06	2.97	5.7	4.16	7.81	1.3e-22		NM_052942.3:1955
CD6	2.57	0.226	2.13	3.01	5.93	4.36	8.06	1.32e-24	Cell Surface, Integral To Membrane, Integral To Plasma Membrane, Intrinsic To Membrane, Intrinsic To Plasma Membrane, Membrane, Membrane Part, Plasma Membrane, Plasma Membrane Part	NM_006725.3:1280
CD80	2.66	0.18	2.31	3.01	6.32	4.95	8.08	4.65e-38	Biopolymer Metabolic Process, Positive Regulation Of Phosphate Metabolic Process, Positive Regulation Of Phosphorylation, Regulation Of Protein Amino Acid Phosphorylation, Regulation Of Protein Metabolic Process, Regulation Of Protein Modification Process	NM_005191.3:1288
LEF1	2.74	0.189	2.37	3.11	6.67	5.16	8.63	8.75e-37	Dna Binding	NM_016269.3:1165
CFB	2.8	0.197	2.42	3.19	6.97	5.34	9.11	8.03e-36		NM_001710.5:2029
LAMP3	2.88	0.254	2.38	3.37	7.34	5.2	10.4	1.75e-24	Cell Proliferation Go 0008283, Cytoplasm, Cytoplasmic Part, Intracellular Organelle Part, Lysosome, Lytic Vacuole, Membrane, Organelle Membrane, Organelle Part, Vacuole	NM_014398.3:1400
CXCL9	2.91	0.282	2.36	3.46	7.5	5.12	11	7.2e-21	Behavior, Cell Cell Signaling, Cell Surface Receptor Linked Signal Transduction Go 0007166, Defense Response, Extracellular Region, Extracellular Region Part, Extracellular Space, Inflammatory Response, Locomotory Behavior, Response To Chemical Stimulus, Response To External Stimulus, Response To Stress, Response To Wounding, Signal Transduction	NM_002416.1:1975
TIGIT	3.03	0.239	2.56	3.5	8.15	5.89	11.3	1.77e-29		NM_173799.2:1968
MUC1	3.22	0.256	2.72	3.72	9.33	6.59	13.2	3.35e-29	Integral To Membrane, Integral To Plasma Membrane, Intrinsic To Membrane, Intrinsic To Plasma Membrane, Membrane, Membrane Part, Plasma Membrane, Plasma Membrane Part	NM_001018017.1:725
CXCL11	3.33	0.298	2.75	3.91	10.1	6.71	15.1	5.89e-24	Behavior, Cell Cell Signaling, Chemokine Activity, Chemokine Receptor Binding, Cytokine Activity, Defense Response, G Protein Coupled Receptor Binding, Inflammatory Response, Locomotory Behavior, Receptor Binding, Response To Chemical Stimulus, Response To External Stimulus, Response To Stress, Response To Wounding, Signal Transduction	NM_005409.4:282
CXCL10	3.37	0.272	2.84	3.91	10.4	7.16	15	1.69e-28	Behavior, Cell Cell Signaling, Cell Surface Receptor Linked Signal Transduction Go 0007166, Defense Response, Inflammatory Response, Locomotory Behavior, Multicellular Organismal Development, Positive Regulation Of Cell Proliferation, Response To Chemical Stimulus, Response To Stress, Signal Transduction, System Development	NM_001565.1:40
CEACAM6	3.5	0.418	2.68	4.32	11.3	6.4	19.9	2.02e-14	Cell Cell Signaling, Integral To Membrane, Integral To Plasma Membrane, Intrinsic To Membrane, Intrinsic To Plasma Membrane, Membrane, Membrane Part, Plasma Membrane, Plasma Membrane Part, Signal Transduction	NM_002483.4:1217
CLEC5A	4	0.227	3.56	4.45	16	11.8	21.8	6.67e-50	Cellular Defense Response, Defense Response, Integral To Membrane, Integral To Plasma Membrane, Intrinsic To Membrane, Intrinsic To Plasma Membrane, Membrane, Membrane Part, Plasma Membrane, Plasma Membrane Part, Signal Transduction	NM_013252.2:615
